# Supplementary material for: Dietary Intake of Soccer Players before, during and after an Official Game: Influence of Competition Level and Playing Position
Source: Nutrients. 2024 Jan 23;16(3):337. doi: 10.3390/nu16030337 (PMC10856869; doi:10.3390/nu16030337)
Supplement: Supplementary file 1 [file nutrients-16-00337-s001.zip]

Archive with 1 entries (1 files):
- nutrients-2797350-supplementary.pdf
